# Supplementary material for: EFLM Working Group Accreditation and ISO/CEN standards on dealing with ISO 15189 demands for retention of documents and examination objects
Source: Adv Lab Med. 2024 Jan 30;5(2):103–8. doi: 10.1515/almed-2023-0053 (PMC11206180; doi:10.1515/almed-2023-0053)
Supplement: Supplementary file 3 — Supplementary Material Details [file j_almed-2023-0053_suppl_003.xls]

## Sheet: Table 1
		Table 1: Results of the survey EFLM WG – A/ISO Survey: Requirements for the retention of laboratory records and diagnostic material (Minimum retention time)
			Quality manual	Management review	Annual Laboratory Report	Annual Policy Plan	SOPs
		The Netherlands	CCKL: 5 years	CCKL: 5 years	CCKL: 5 years	CCKL: 5 years	CCKL: 5 years
			ISO15189: no specific requirements	ISO15189: no specific requirements	ISO15189: no specific requirements	ISO15189: no specific requirements	ISO15189: no specific requirements
		Spain	10 years	10 years	10 years	10 years	10 years
		Slovakia	Duration of the accreditation status plus 4 years	Interval between first and last accreditation assessment	Interval between first and last accreditation assessment	Interval between first and last accreditation assessment	Duration of the accreditation plus 4 years
		Croatia	Permanently	Permanently	5 years	5 years	5 years
		Slovenia	5 years after validity ended	5 years	5 years	5 years	11 years
		Hungary	Unregulated	Unregulated	Unregulated	Unregulated	Unregulated
		Iceland	There are no governmental regulations	There are no governmental regulations	There are no governmental regulations	There are no governmental regulations	There are no governmental regulations
		Germany	10 years	10 years	10 years	10 years	5 years after expiry or after disposal of instrument
		Serbia	Permanently	Permanently	5 years	5 years	permanently
			Job descriptions	Internal Audit	External Audit	Minutes Quality meetings	Minutes meetings in general
		The Netherlands	CCKL: 5 years	CCKL: 5 years	CCKL: 10 years	CCKL: 5 years	CCKL: 5 years
			ISO15189: no specific requirements	ISO15189: no specific requirements	ISO15189: no specific requirements	ISO15189: no specific requirements	ISO15189: no specific requirements
		Spain	10 years	3 years	10 years	3 years	1 year
		Slovakia	Period of employment time plus 5 years	Duration of the accreditation status	Duration of the accreditation status	Duration of the accreditation status	Duration of the accreditation status
		Croatia	5 years	5 years	5 years	5 years	5 years
		Slovenia	Not defined	5 years	5 years	5 years	5 years
		Hungary	Unregulated	Yearly locally	Yearly or once in two years	Unregulated	Unregulated
		Iceland	There are no governmental regulations
		Germany	10 years	10 years	10 years	10 years	10 years
		Serbia	5 years after revision	4 years	Permanently	4 years	4 years
			Registration and handling of complaints	Training records	Authorisation records(authorization to perform the tests and use the instrumentation)	Annual intervision (appraisal or other ways to discuss the performance)	Vaccination
		The Netherlands	CCKL: 5 years	CCKL: Till one year after deployment	CCKL: Until refreshed during period of employment plus 5 year	As training	As longs as employed
			ISO15189: No specific requirements	ISO15189: No specific requirements	ISO15189: No specific requirements
		Spain	10 years	10 years	10 years	3 years	20 years
		Slovakia	Duration of the accreditation status	Period of employment time plus 5 years	Period of employment time plus 5 years	Period of employment time	Lifetime
		Croatia	5 years	permanently	permanently	permnently	permanently
		Slovenia	5 years	not defined	not defined	not defined	not defined
		Hungary	Unregulated	Unregulated	Unregulated	Unregulated	Unregulated
		Iceland
		Germany	10 years	10 years after leaving of company	10 years after leaving of company	10 years	30 years
		Serbia	4 years	Permanently	Permanently	Permanently	Permanently
			Service level agreements	Reference laboratory evaluation	Administration	Acquisition	Ground plan laboratory
		The Netherlands	CCKL: 1 year	CCKL: 1 year ISO15189: no specific requirements	CCKL; 3 months till 5 years	CCKL: 1 year	as long as valid
			ISO15189: no specific requirements		ISO15189: no specific requirements	ISO15189: no specific requirements
		Spain	3 years	3 years	3 years	3 years
		Slovakia	5 years		5 years	5 years	Period of functionality of laboratory
		Croatia	Permanently	Permanently	Permanently	Permanently	5 years
		Slovenia	Not defined	Not defined	Not defined	Not defined	Not defined
		Hungary
		Iceland
		Germany	10 years	5 years	/	/	4 years
		Serbia	4 years	/	4 years	4 years
			Ground plan safety facilities	Safety regulations	Waste removal	Environment procedures	Acquisition procedures
		The Netherlands	As long as valid	As long as valid	CCKL: 5 years	CCKL: 5 years	CCKL: 1 year
					ISO15189: no specific requirements	ISO15189: no specific requirements	ISO15189: no specific requirements
		Spain					10 years
		Slovakia	Period of functionality of laboratory	Period of functionality of laboratory	Period of functionality of laboratory
		Croatia	5 years	5 years	5 years	5 years	5 years
		Slovenia	Not defined	Not defined	Not defined	Not defined	Not defined
		Hungary
		Iceland
		Serbia	4 years	4 years	4 years	4 years	Invoices 10 years
			Acquisition records	Supplier evaluation	Validation/equipment	Verification of methods	Validation of methods
		The Netherlands	CCKL: 1 year	CCKL: 5 years	CCKL: As long as in use plus 1 year	CCKL: As long as in use plus 1 year	CCKL: As long as in use plus 1 year
			ISO15189: No specific requirements	ISO15189: No specific requirements	ISO15189: No specific requirements	ISO15189: No specific requirements	ISO15189: No specific requirements
		Spain	10 years	No legal obligation	ISO15189: No specific requirements	ISO15189: No specific requirements	ISO15189: No specific requirements
		Slovakia		4 years	Period of the equipment life plus 5 years	4 years	4 years
		Croatia	5 years	5 years	5 years	5 years	5 years
		Slovenia	Not defined	Not defined	11 years (after the validity)	11 years (after the validity)	11 years (after the validity)
		Hungary
		Iceland
		Germany	Invoices 10 years	No legal obligation, laboratory decides retention time
		Serbia	4 years	4 years	Equipment life plus 1 year	4 years	4 years
			Validation ICT (Information and Communication Technology)	Service on and maintenance report	Manuals	Raw data from tests	Calculations
		The Netherlands	CCKL: As long as in use plus 1 year	CCKL: 5 years	As long as in use	CCKL: 3 months	CCKL: 3 months
			ISO15189: No specific requirements	ISO15189: No specific requirements		ISO15189: No specific requirements	ISO15189: No specific requirements
		Spain	ISO15189: No specific requirements	ISO15189: No specific requirements	As long as in use	30 years	30 years
		Slovakia		5 years		7 days from date of the issued report	7 days from date of the issued report
		Croatia	During the use of equipment + 1 year	During the use of equipment + 1 year	During the use of equipment + 1 year	5 years	5 years
		Slovenia	Not defined	11 years	11 yerars	11 years	11 years
		Hungary
		Iceland
		Germany				5 years	5 years
		Serbia	Equipment life plus 1 year	Equipment life plus 1 year	Permanently	4 years	1 year
			Leaflets from kits (package inserts)	Calibration records	Internal Quality control Records	External Quality control Review	Temperature records
		The Netherlands	CCKL: 1 year	CCKL: 5 years ISO15189: No specific requirements	CCKL: 5 years ISO15189: No specific requirements	CCKL: 5 years ISO15189: No specific requirements	CCKL: 5 years ISO15189: No specific requirements
			ISO15189: No specific requirements
		Spain	3 years	10 years	5 years	10 years	1 year
		Slovakia	4 years	4 years	8 years	8 years	8 years
		Croatia	5 years	5 years	5 years	5 years	5 years
		Slovenia	11 years	11 years	11 years	11 years	11 years
		Hungary
		Iceland
		Germany	5 years	5 years	5 years	5 years	5 years
		Serbia	4 years	4 years	5 years	10 years	1 year
			Batch numbers
		The Netherlands	CCKL: 1 year
			ISO15189: No specific requirements
		Spain	1 year
		Slovakia	8 years
		Croatia	5 years
		Slovenia	11 years
		Hungary
		Iceland
		Germany	5 years
		Serbia	4 years
